# Supplementary material for: Autism Spectrum Disorder- and/or Intellectual Disability-Associated Semaphorin-5A Exploits the Mechanism by Which Dock5 Signalosome Molecules Control Cell Shape
Source: Curr Issues Mol Biol. 2024 Apr 2;46(4):3092–107. doi: 10.3390/cimb46040194 (PMC11049140; doi:10.3390/cimb46040194)
Supplement: Supplementary file 1 [file cimb-46-00194-s001.zip]

Archive with 1 entries (1 files):
- cimb-2892538-supplementary.pdf
